# Supplementary material for: Subclinical Infection of Macaques and Baboons with A Baboon Simarterivirus
Source: Viruses. 2018 Dec 10;10(12):701. doi: 10.3390/v10120701 (PMC6316555; doi:10.3390/v10120701)
Supplement: Supplementary file 1 [file viruses-10-00701-s001.zip]

Archive with 4 entries (3 files):
- supplementary/
- supplementary/Fig S1. Flow macaque vs baboon.png
- supplementary/SNPRC_SWBV_Table_S1.xlsx
- supplementary/SNPRC_SWBV_Table_S2.xlsx
