# Supplementary material for: Subclinical Infection of Macaques and Baboons with A Baboon Simarterivirus
Source: Viruses. 2018 Dec 10;10(12):701. doi: 10.3390/v10120701 (PMC6316555; doi:10.3390/v10120701)
Supplement: Supplementary file 1 [file viruses-10-00701-s001.zip › supplementary/SNPRC_SWBV_Table_S1.xlsx]

## Sheet: Table S1. Sequencing statistics
Table S1. Single nucleotide variants found at >5% in SWBV from infected animals
Genome position	Ref nt	Variant nt	Variant type	AA change	AA change predicted impact	Gene	Coverage				Variant frequency
							Baboon 15290 (inoc)	Baboon 31459 (12 DPI)	Macaque 31721 (56 DPI)	Macaque 31816 (56 DPI)	Baboon 15290 (inoc)	Baboon 31459 (12 DPI)	Macaque 31721 (56 DPI)	Macaque 31816 (56 DPI)
438	A	C	missense; missense	Lys92Gln; Lys92Gln	Moderate; Moderate	ORF1a; ORF1ab	30	1919	2036	1745			0.005	0.876
451	A	G	missense; missense	Lys96Arg; Lys96Arg	Moderate; Moderate	ORF1a; ORF1ab	28	1919	2058	1760		0.003	0.513	0.933
594	G	A	missense; missense	Val144Ile; Val144Ile	Moderate; Moderate	ORF1a; ORF1ab	38	1893	2105	1793		0.004	0.591	0.006
627	A	G	missense; missense	Thr155Ala; Thr155Ala	Moderate; Moderate	ORF1a; ORF1ab	37	1899	2143	1784		0.007	0.971	0.004
636	C	T	missense; missense	Pro158Ser; Pro158Ser	Moderate; Moderate	ORF1a; ORF1ab	36	1917	2143	1797			0.011	0.987
781	A	G	missense; missense	His206Arg; His206Arg	Moderate; Moderate	ORF1a; ORF1ab	38	2316	2464	2102				0.072
782	C	G	missense; missense	His206Gln; His206Gln	Moderate; Moderate	ORF1a; ORF1ab	38	2321	2469	2103				0.067
784	T	C	missense; missense	Ile207Thr; Ile207Thr	Moderate; Moderate	ORF1a; ORF1ab	39	2323	2469	2107		0.001	0.001	0.838
805	A	G	missense; missense	Asn214Ser; Asn214Ser	Moderate; Moderate	ORF1a; ORF1ab	39	2328	2457	2143	0.385	0.003		0.001
834	A	G	missense; missense	Lys224Glu; Lys224Glu	Moderate; Moderate	ORF1a; ORF1ab	32	2331	2401	2157		0.001	0.11	0.001
869	A	G	synonymous; synonymous	Gly235Gly; Gly235Gly	Low; Low	ORF1a; ORF1ab	30	2270	2326	2098	0.3	0.996	0.991	0.005
983	G	A	synonymous; synonymous	Val273Val; Val273Val	Low; Low	ORF1a; ORF1ab	36	2265	2340	2081		0.001	0.003	0.997
1013	G	A	synonymous; synonymous	Gln283Gln; Gln283Gln	Low; Low	ORF1a; ORF1ab	31	2092	2255	1933	0.097	0.009	0.993	0.002
1103	A	G	synonymous; synonymous	Pro313Pro; Pro313Pro	Low; Low	ORF1a; ORF1ab	22	1671	1875	1578		0.001	0.003	0.991
1222	G	A	missense; missense	Ser353Asn; Ser353Asn	Moderate; Moderate	ORF1a; ORF1ab	33	1316	1676	1369	0.303	0.001	0.002	0.996
1227	T	C	missense; missense	Tyr355His; Tyr355His	Moderate; Moderate	ORF1a; ORF1ab	37	1341	1669	1375		0.992	0.001	0.001
1237	T	C	missense; missense	Met358Thr; Met358Thr	Moderate; Moderate	ORF1a; ORF1ab	40	1322	1551	1344	0.25		0.003	0.996
1251	T	C	missense; missense	Tyr363His; Tyr363His	Moderate; Moderate	ORF1a; ORF1ab	40	1223	1438	1250		0.005	0.81	0.046
1282	G	A	missense; missense	Arg373Gln; Arg373Gln	Moderate; Moderate	ORF1a; ORF1ab	44	1351	1657	1352		0.004	0.928	0.01
1310	T	C	synonymous; synonymous	Ile382Ile; Ile382Ile	Low; Low	ORF1a; ORF1ab	53	1433	1706	1408	0.17	0.001	0.009	0.995
1418	G	A	synonymous; synonymous	Gly418Gly; Gly418Gly	Low; Low	ORF1a; ORF1ab	50	1373	1604	1377		0.006	0.862	0.003
1448	G	A	synonymous; synonymous	Glu428Glu; Glu428Glu	Low; Low	ORF1a; ORF1ab	46	1328	1541	1300	0.196	0.001	0.003	0.995
1468	C	T	missense; missense	Ala435Val; Ala435Val	Moderate; Moderate	ORF1a; ORF1ab	55	1424	1618	1350		0.001	0.098	0.908
1491	A	G	missense; missense	Ile443Val; Ile443Val	Moderate; Moderate	ORF1a; ORF1ab	51	1413	1574	1319		0.001	0.895	0.088
1559	C	T	synonymous; synonymous	Pro465Pro; Pro465Pro	Low; Low	ORF1a; ORF1ab	34	1294	1340	1168		0.001	0.122	0.078
1560	A	G	missense; missense	Met466Val; Met466Val	Moderate; Moderate	ORF1a; ORF1ab	34	1294	1340	1168		0.002	0.028	0.115
1612	A	C	missense; missense	Lys483Thr; Lys483Thr	Moderate; Moderate	ORF1a; ORF1ab	38	1392	1459	1198	0.026		0.001	0.136
1638	G	A	missense; missense	Ala492Thr; Ala492Thr	Moderate; Moderate	ORF1a; ORF1ab	33	1362	1403	1194				0.079
1676	G	A	synonymous; synonymous	Glu504Glu; Glu504Glu	Low; Low	ORF1a; ORF1ab	22	1272	1291	1127		0.002	0.003	0.932
1684	C	T	missense; missense	Ala507Val; Ala507Val	Moderate; Moderate	ORF1a; ORF1ab	20	1258	1265	1103			0.068
1714	C	T	missense; missense	Pro517Leu; Pro517Leu	Moderate; Moderate	ORF1a; ORF1ab	25	1283	1231	1114		0.005	0.767	0.003
1730	C	T	synonymous; synonymous	Asp522Asp; Asp522Asp	Low; Low	ORF1a; ORF1ab	23	1262	1218	1108	0.043	0.991	0.001	0.002
1756	T	C	missense; missense	Ile531Thr; Ile531Thr	Moderate; Moderate	ORF1a; ORF1ab	21	1318	1232	1096	0.048	0.005	0.783	0.005
1779	A	G	missense; missense	Ile539Val; Ile539Val	Moderate; Moderate	ORF1a; ORF1ab	22	1457	1428	1205	0.364		0.018	0.994
1828	T	C	missense; missense	Val555Ala; Val555Ala	Moderate; Moderate	ORF1a; ORF1ab	25	1660	1627	1310		0.013	0.938	0.005
1836	A	G	missense; missense	Ile558Val; Ile558Val	Moderate; Moderate	ORF1a; ORF1ab	22	1702	1650	1349	0.136	0.001	0.008	0.995
1865	T	C	synonymous; synonymous	Cys567Cys; Cys567Cys	Low; Low	ORF1a; ORF1ab	20	1675	1584	1322	0.55	0.01	0.989	0.007
1874	C	T	synonymous; synonymous	His570His; His570His	Low; Low	ORF1a; ORF1ab	22	1691	1604	1347	0.091	0.989	0.001
1937	C	T	synonymous; synonymous	Val591Val; Val591Val	Low; Low	ORF1a; ORF1ab	25	1822	1660	1481		0.01	0.998	0.007
2003	G	A	synonymous; synonymous	Leu613Leu; Leu613Leu	Low; Low	ORF1a; ORF1ab	25	1764	1628	1480	0.04	0.001	0.085
2129	C	T	synonymous; synonymous	Cys655Cys; Cys655Cys	Low; Low	ORF1a; ORF1ab	29	1169	1099	1011	0.103	0.002	0.005	0.991
2186	T	A	synonymous; synonymous	Ala674Ala; Ala674Ala	Low; Low	ORF1a; ORF1ab	36	965	891	856			0.136	0.001
2240	C	T	synonymous; synonymous	Leu692Leu; Leu692Leu	Low; Low	ORF1a; ORF1ab	38	508	426	486	0.026		0.005	0.109
2397	T	C	missense; missense	Ser745Pro; Ser745Pro	Moderate; Moderate	ORF1a; ORF1ab	49	754	624	794			0.096	0.001
2398	C	T	missense; missense	Ser745Leu; Ser745Leu	Moderate; Moderate	ORF1a; ORF1ab	49	754	624	794	0.102	0.996	0.003
2474	G	A	synonymous; synonymous	Gln770Gln; Gln770Gln	Low; Low	ORF1a; ORF1ab	35	1024	866	1021	0.2		0.004
2515	A	C	missense; missense	Lys784Thr; Lys784Thr	Moderate; Moderate	ORF1a; ORF1ab	27	1198	1167	1183	0.148			0.998
2541	T	C	missense; missense	Ser793Pro; Ser793Pro	Moderate; Moderate	ORF1a; ORF1ab	27	1356	1324	1345	0.185	0.994	0.001
2660	A	G	synonymous; synonymous	Arg832Arg; Arg832Arg	Low; Low	ORF1a; ORF1ab	31	1784	1868	1598		0.001	0.348	0.02
2853	C	T	missense; missense	His897Tyr; His897Tyr	Moderate; Moderate	ORF1a; ORF1ab	23	2033	2357	1809				0.063
2858	G	A	synonymous; synonymous	Pro898Pro; Pro898Pro	Low; Low	ORF1a; ORF1ab	23	2034	2371	1817		0.004	0.589	0.001
2867	T	C	synonymous; synonymous	Arg901Arg; Arg901Arg	Low; Low	ORF1a; ORF1ab	24	2095	2433	1859		0.005	0.003	0.996
2958	A	G	missense; missense	Thr932Ala; Thr932Ala	Moderate; Moderate	ORF1a; ORF1ab	38	2076	2523	1865		0.004	0.006	0.998
3000	G	A	missense; missense	Ala946Thr; Ala946Thr	Moderate; Moderate	ORF1a; ORF1ab	29	1922	1932	1585			0.2	0.991
3000	G	T	missense; missense	Ala946Ser; Ala946Ser	Moderate; Moderate	ORF1a; ORF1ab	29	1922	1932	1585		0.001	0.781	0.002
3038	C	T	synonymous; synonymous	Thr958Thr; Thr958Thr	Low; Low	ORF1a; ORF1ab	34	1856	2241	1623		0.002	0.21	0.003
3092	A	G	synonymous; synonymous	Glu976Glu; Glu976Glu	Low; Low	ORF1a; ORF1ab	38	1748	2179	1536		0.005	0.099	0.001
3271	A	G	missense; missense	Asn1036Ser; Asn1036Ser	Moderate; Moderate	ORF1a; ORF1ab	37	1371	1966	1361			0.329	0.001
3350	A	G	missense; missense	Ile1062Met; Ile1062Met	Moderate; Moderate	ORF1a; ORF1ab	22	1243	1408	1269			0.393	0.923
3365	C	T	synonymous; synonymous	Asn1067Asn; Asn1067Asn	Low; Low	ORF1a; ORF1ab	22	1317	1419	1340	0.273	0.998		0.999
3575	A	C	synonymous; synonymous	Pro1137Pro; Pro1137Pro	Low; Low	ORF1a; ORF1ab	33	1792	1670	1754	0.03	0.002	0.995	0.006
3623	T	C	synonymous; synonymous	Ile1153Ile; Ile1153Ile	Low; Low	ORF1a; ORF1ab	39	2001	1829	1906	0.385	0.994	0.002
3758	C	T	synonymous; synonymous	Thr1198Thr; Thr1198Thr	Low; Low	ORF1a; ORF1ab	40	2051	1811	1954		0.001		0.993
3788	T	C	synonymous; synonymous	Val1208Val; Val1208Val	Low; Low	ORF1a; ORF1ab	46	2133	1856	2012	0.435	0.998	0.001
3980	A	G	synonymous; synonymous	Ala1272Ala; Ala1272Ala	Low; Low	ORF1a; ORF1ab	28	1687	1656	1624		0.001	0.001	0.996
4052	T	C	synonymous; synonymous	Asn1296Asn; Asn1296Asn	Low; Low	ORF1a; ORF1ab	28	1722	1756	1581	0.536	0.998	0.001
4322	G	A	synonymous; synonymous	Pro1386Pro; Pro1386Pro	Low; Low	ORF1a; ORF1ab	34	968	1005	901	0.471	0.996	0.005	0.996
4403	C	T	synonymous; synonymous	Ile1413Ile; Ile1413Ile	Low; Low	ORF1a; ORF1ab	42	569	587	556			0.17
4571	G	A	synonymous; synonymous	Thr1469Thr; Thr1469Thr	Low; Low	ORF1a; ORF1ab	44	801	684	726	0.023	0.001	0.136
4653	A	G	missense; missense	Ile1497Val; Ile1497Val	Moderate; Moderate	ORF1a; ORF1ab	30	1207	1188	1106				0.741
4736	C	T	synonymous; synonymous	Val1524Val; Val1524Val	Low; Low	ORF1a; ORF1ab	30	1623	1615	1502	0.3	0.995
4852	A	G	missense; missense	His1563Arg; His1563Arg	Moderate; Moderate	ORF1a; ORF1ab	22	1810	1903	1686		0.001	0.003	0.768
4866	C	T	missense; missense	Pro1568Ser; Pro1568Ser	Moderate; Moderate	ORF1a; ORF1ab	23	1826	1934	1696		0.001	0.016	0.224
4904	T	C	synonymous; synonymous	Gly1580Gly; Gly1580Gly	Low; Low	ORF1a; ORF1ab	26	1764	1836	1629		0.002	0.085	0.007
4922	G	A	synonymous; synonymous	Glu1586Glu; Glu1586Glu	Low; Low	ORF1a; ORF1ab	38	1899	1975	1774		0.001	0.143	0.003
4955	G	A	synonymous; synonymous	Val1597Val; Val1597Val	Low; Low	ORF1a; ORF1ab	44	1849	1990	1737			0.156
5015	C	T	synonymous; synonymous	Ser1617Ser; Ser1617Ser	Low; Low	ORF1a; ORF1ab	52	1777	2055	1744	0.096	0.015	0.001	0.993
5060	A	G	synonymous; synonymous	Lys1632Lys; Lys1632Lys	Low; Low	ORF1a; ORF1ab	55	1784	2097	1806	0.127	0.998
5417	G	A	synonymous; synonymous	Leu1751Leu; Leu1751Leu	Low; Low	ORF1a; ORF1ab	76	2113	2079	2062	0.066
5465	T	C	synonymous; synonymous	Asn1767Asn; Asn1767Asn	Low; Low	ORF1a; ORF1ab	68	1913	1905	1810			0.001	0.096
5543	C	T	synonymous; synonymous	Ser1793Ser; Ser1793Ser	Low; Low	ORF1a; ORF1ab	74	1932	1944	1819				0.999
5570	G	A	synonymous; synonymous	Thr1802Thr; Thr1802Thr	Low; Low	ORF1a; ORF1ab	76	1824	1852	1720		0.001	0.005	0.769
5765	T	C	synonymous; synonymous	Leu1867Leu; Leu1867Leu	Low; Low	ORF1a; ORF1ab	42	1894	1957	1874	0.048		0.096	0.001
5933	A	G	synonymous; synonymous	Ala1923Ala; Ala1923Ala	Low; Low	ORF1a; ORF1ab	47	1920	2014	1719	0.17	1	0.003
5978	T	C	synonymous; synonymous	Tyr1938Tyr; Tyr1938Tyr	Low; Low	ORF1a; ORF1ab	34	1695	1820	1438	0.147	0.001	0.007	0.003
5987	G	A	synonymous; synonymous	Val1941Val; Val1941Val	Low; Low	ORF1a; ORF1ab	34	1719	1846	1462			0.153
6050	A	G	synonymous; synonymous	Arg1962Arg; Arg1962Arg	Low; Low	ORF1a; ORF1ab	27	1734	1952	1418	0.37	1	0.006	0.001
6267	G	A	missense; missense	Ala2035Thr; Ala2035Thr	Moderate; Moderate	ORF1a; ORF1ab	51	1537	1873	1282		0.002	0.001	0.79
6308	C	T	synonymous; synonymous	Thr2048Thr; Thr2048Thr	Low; Low	ORF1a; ORF1ab	45	1436	1737	1249			0.074	0.002
6454	G	A	synonymous	Thr2097Thr	Low	ORF1ab	45	944	1017	852	0.378	0.004	0.003
6562	G	A	synonymous	Leu2133Leu	Low	ORF1ab	48	381	455	347	0.292
6736	G	A	synonymous	Pro2191Pro	Low	ORF1ab	40	579	568	533				0.338
6934	T	C	synonymous	Pro2257Pro	Low	ORF1ab	47	1357	1441	1340		0.999	0.004	0.001
7030	C	T	synonymous	Gly2289Gly	Low	ORF1ab	42	1463	1644	1416		0.001	0.001	0.899
7273	C	T	synonymous	Ile2370Ile	Low	ORF1ab	43	1650	1991	1623		0.002	0.001	0.132
7336	A	G	synonymous	Lys2391Lys	Low	ORF1ab	35	1774	1883	1792		0.001	0.498	0.001
7474	G	A	synonymous	Gln2437Gln	Low	ORF1ab	45	2011	2351	1897		0.001		0.119
7693	C	T	synonymous	Thr2510Thr	Low	ORF1ab	33	1570	1853	1441			0.393
7801	A	G	synonymous	Leu2546Leu	Low	ORF1ab	45	1914	2063	1681	0.4	0.001	0.998	0.998
7837	T	C	synonymous	Val2558Val	Low	ORF1ab	44	1779	1807	1487		0.999	0.002
8311	T	C	synonymous	Asp2716Asp	Low	ORF1ab	60	1962	1878	1738		0.001	0.103
8368	C	T	synonymous	Thr2735Thr	Low	ORF1ab	48	1759	1769	1555	0.167	0.001	0.002	0.001
8602	A	G	synonymous	Val2813Val	Low	ORF1ab	41	1178	1282	1110			0.004	0.141
8887	A	T	synonymous	Pro2908Pro	Low	ORF1ab	50	466	647	552			0.999
9094	T	C	synonymous	Val2977Val	Low	ORF1ab	57	1223	1784	1373			0.002	0.771
9157	T	C	synonymous	Ala2998Ala	Low	ORF1ab	53	1298	1800	1687		0.001	0.113	0.002
9283	T	C	synonymous	Thr3040Thr	Low	ORF1ab	34	1467	1929	1903		0.998	0.193
9334	A	T	synonymous	Pro3057Pro	Low	ORF1ab	55	1657	2175	2070	0.527		0.001
9474	T	C	missense	Val3104Ala	Moderate	ORF1ab	71	1865	2024	1951		0.143	0.001
9829	T	C	synonymous	Ser3222Ser	Low	ORF1ab	18	1893	1841	1675	0.111		0.959	0.998
10042	T	C	synonymous	His3293His	Low	ORF1ab	37	1851	1649	1567			0.096
10084	T	C	synonymous	Ser3307Ser	Low	ORF1ab	44	1930	1682	1552		0.001	0.159
10220	T	C	missense	Tyr3353His	Moderate	ORF1ab	54	2237	1908	1747			0.001	0.057
10249	G	A	synonymous	Lys3362Lys	Low	ORF1ab	47	2092	1815	1604	0.213		0.001	0.001
10345	C	T	synonymous	Tyr3394Tyr	Low	ORF1ab	54	2159	1953	1693	0.093		0.001
10805	T	C	synonymous	Phe24Phe	Low	ORF2a'	22	1059	1053	780	0.045	0.998	0.001
10823	C	T	synonymous	Pro30Pro	Low	ORF2a'	22	985	965	694			0.247	0.001
11126	G	A	synonymous	Leu131Leu	Low	ORF2a'	58	1209	1085	1003		0.005	1	0.002
11241	G	A	missense	Val170Met	Moderate	ORF2a'	51	1564	1597	1366				0.152
11254	C	T	missense	Thr174Ile	Moderate	ORF2a'	45	1524	1584	1330		0.003	0.001	0.763
11377	T	G	missense; missense	Met215Arg; Asp34Glu	Moderate; Moderate	ORF2a'; ORF3'	47	1807	2159	1624	0.255	0.001	1	0.993
11413	C	T	synonymous	Val46Val	Low	ORF3'	53	1807	2150	1602			0.085	0.001
11425	C	T	synonymous	Ile50Ile	Low	ORF3'	50	1744	2113	1578	0.38		0.001
11449	C	T	synonymous	Thr58Thr	Low	ORF3'	52	1762	2123	1587			0.526	0.999
11483	G	A	missense	Asp70Asn	Moderate	ORF3'	50	1819	2194	1643		0.004	0.585
11495	A	G	missense	Asn74Asp	Moderate	ORF3'	53	1805	2183	1648			0.052
11529	G	A	missense	Arg85His	Moderate	ORF3'	55	1752	2096	1595	0.018	0.002	0.29	0.001
11777	G	A	missense	Val168Ile	Moderate	ORF3'	65	1670	1793	1593	0.015		0.332	0.001
11903	T	C	missense	Ile33Thr	Moderate	ORF4'	32	1545	1647	1470		0.001	0.885	0.775
11909	G	A	missense	Arg35His	Moderate	ORF4'	33	1537	1633	1452		0.001	0.07
11934	T	C	synonymous	Leu43Leu	Low	ORF4'	27	1417	1521	1285		0.986	0.003
11951	T	C	missense	Ile49Thr	Moderate	ORF4'	26	1375	1453	1258		0.001		0.13
12025	G	A	missense	Glu74Lys	Moderate	ORF4'	52	1845	1783	1648		0.004	0.017	0.985
12093	C	T	synonymous	His96His	Low	ORF4'	55	1869	1746	1655		0.004	0.005	0.254
12207	T	C	synonymous	Ile134Ile	Low	ORF4'	55	1809	1782	1637		0.001	0.003	0.745
12310	G	A	missense; synonymous	Arg10Lys; Gln13Gln	Moderate; Low	ORF2b; ORF2a	54	1591	1692	1503	0.093	0.001	0.004
12427	G	T	missense; synonymous	Arg49Leu; Ser52Ser	Moderate; Low	ORF2b; ORF2a	66	1637	1801	1560		0.001	0.247	0.001
12518	T	C	synonymous	Asp79Asp	Low	ORF2b	60	1541	1735	1551	0.317	0.001	0.998	0.777
12546	G	A	missense	Val89Ile	Moderate	ORF2b	54	1547	1667	1523		0.001	0.659
12571	G	C	missense	Arg97Pro	Moderate	ORF2b	51	1698	1813	1702		0.001	0.993
12672	T	C	missense; missense	Phe131Leu; Val28Ala	Moderate; Moderate	ORF2b; ORF3	45	1757	1873	1739		0.001	0.731
12722	T	G	missense; synonymous	Phe45Val; Ala147Ala	Moderate; Low	ORF3; ORF2b	58	1959	2096	1939	0.052	1	0.001
12731	A	G	missense; synonymous	Asn48Asp; Leu150Leu	Moderate; Low	ORF3; ORF2b	54	1925	2053	1890		0.001	0.616	0.001
12749	C	T	missense; synonymous	Leu54Phe; Ser156Ser	Moderate; Low	ORF3; ORF2b	51	1908	2038	1866	0.49	0.001	0.001
12808	T	C	synonymous	Leu73Leu	Low	ORF3	45	1787	1924	1755	0.422	0.999	0.998	0.999
12928	A	G	missense; synonymous	Thr30Ala; Gln113Gln	Moderate; Low	ORF4; ORF3	12	1205	1445	1202				0.746
12946	A	G	missense; synonymous	Asn36Asp; Leu119Leu	Moderate; Low	ORF4; ORF3	13	1128	1335	1108			0.053
13002	C	T	missense; synonymous	Thr138Ile; His54His	Moderate; Low	ORF3; ORF4	15	1038	1203	1026			0.167	0.065
13024	A	G	missense; synonymous	Arg62Gly; Val145Val	Moderate; Low	ORF4; ORF3	14	996	1166	962	0.429	0.999	0.004
13033	A	G	missense; synonymous	Met65Val; Ser148Ser	Moderate; Low	ORF4; ORF3	12	941	1116	906	0.417	1	0.576	0.001
13068	G	T	missense	Gln76His	Moderate	ORF4	11	648	853	688			0.001	0.265
13114	T	C	missense	Tyr92His	Moderate	ORF4	21	501	662	764	0.048	1
13123	G	A	missense	Gly95Ser	Moderate	ORF4	18	521	623	776	0.333	0.992	0.002	0.001
13418	A	G	missense; missense	Asn37Asp; Lys34Arg	Moderate; Moderate	ORF5; ORF5a	21	1770	119	1162		0.001		0.997
13427	A	G	missense; missense	Ser40Gly; Gln37Arg	Moderate; Moderate	ORF5; ORF5a	20	1769	120	1164	0.3	0.961		0.002
13434	G	A	missense; synonymous	Gly42Asp; Arg39Arg	Moderate; Low	ORF5; ORF5a	20	1775	120	1165	0.3	0.961		0.996
13438	G	A	missense; synonymous	Ala41Thr; Pro43Pro	Moderate; Low	ORF5a; ORF5	20	1768	118	1153		0.96		0.002
13442	A	C	missense; missense	Lys45Gln; Glu42Ala	Moderate; Moderate	ORF5; ORF5a	20	1775	118	1166			0.119
13472	T	G	missense	Phe55Val	Moderate	ORF5	19	1725	120	1114	0.316	0.962		0.001
13545	G	A	missense	Arg79Gln	Moderate	ORF5	13	1559	116	1011		0.627		0.001
13553	A	G	missense	Asn82Asp	Moderate	ORF5	12	1610	119	1046		1	1	0.998
13558	G	A	synonymous	Val83Val	Low	ORF5	11	1629	118	1050		0.959
13559	T	C	missense	Ser84Pro	Moderate	ORF5	11	1628	118	1049			0.161	0.001
13560	C	T	missense	Ser84Phe	Moderate	ORF5	11	1632	118	1048			0.754	0.002
13568	C	A	missense	Gln87Lys	Moderate	ORF5	10	1651	125	1056		0.039	0.08	0.001
13569	A	G	missense	Gln87Arg	Moderate	ORF5	9	1631	125	1044			0.168
13575	C	T	missense	Ala89Val	Moderate	ORF5	11	1623	127	1056		0.002	1	0.002
13579	T	A	synonymous	Thr90Thr	Low	ORF5	11	1608	127	1039		0.336		0.001
13580	A	G	missense	Lys91Gly	Moderate	ORF5	11	1600	124	1035	0.455	0.04	1	0.995
13581	A	G	missense	Lys91Gly	Moderate	ORF5	11	1609	124	1036	0.455		1	0.997
13586	G	A	missense	Ala93Thr	Moderate	ORF5	10	1578	120	1008	0.2	0.958		0.996
13592	G	A	missense	Asp95Asn	Moderate	ORF5	10	1560	118	999		0.035	0.746	0.996
13593	A	G	missense	Asp95Gly	Moderate	ORF5	10	1560	118	999		0.001	0.246
13596	A	C	missense	Glu96Ala	Moderate	ORF5	10	1567	119	1004			0.756	0.003
13597	G	A	synonymous	Glu96Glu	Low	ORF5	10	1558	119	1002		0.007	0.101
13601	C	T	missense	His98Tyr	Moderate	ORF5	11	1559	118	1005		0.001	1	0.996
13632	A	G	missense	Asn108Ser	Moderate	ORF5	17	1382	111	901	0.412			0.992
13660	A	T	synonymous	Thr117Thr	Low	ORF5	17	1443	114	971			0.114
13681	T	C	synonymous	Tyr124Tyr	Low	ORF5	24	1635	130	1134		0.05
13784	A	G	missense	Ile159Val	Moderate	ORF5	25	1784	122	1260			0.148
13789	T	C	synonymous	Tyr160Tyr	Low	ORF5	19	1671	112	1150		0.053
13790	G	A	missense	Glu161Lys	Moderate	ORF5	19	1677	113	1160		0.053
13798	C	T	synonymous	Pro163Pro	Low	ORF5	19	1669	116	1180		0.053
13807	A	G	synonymous	Leu166Leu	Low	ORF5	25	1841	125	1335		0.052
13931	C	T	synonymous	Leu208Leu	Low	ORF5	41	2956	190	2228			0.121
14199	T	C	synonymous	Ala43Ala	Low	ORF6	29	2407	138	1888		0.973	0.007	0.001
14664	C	T	missense	Pro44Leu	Moderate	ORF7	19	1906	118	1477	0.053	0.005		0.994
14824	C	T	synonymous	Thr97Thr	Low	ORF7	10	571	33	429		0.352
Note: each variant is shown relative to the inoculum reference sequence (MH686150). All positions containing a variant at >5% from any of the animals are shown. Blank cells are shown for variants that were not represented by any reads in a given sample. Positions for amino acid changes refer to the AA sequence of protein product of the respective ORF.
