# Supplementary material for: Subclinical Infection of Macaques and Baboons with A Baboon Simarterivirus
Source: Viruses. 2018 Dec 10;10(12):701. doi: 10.3390/v10120701 (PMC6316555; doi:10.3390/v10120701)
Supplement: Supplementary file 1 [file viruses-10-00701-s001.zip › supplementary/SNPRC_SWBV_Table_S2.xlsx]

## Sheet: Table S2. Sequencing primers
Table S2. Primers used for amplicon sequencing of SWBV
Amplicon	sequence
1	GAG GAC ACC CAC TGA CGT G
	GGG GTG CGT GTC CAT AAT
2	GGT ACC AAG ACC GTG TGT CA
	ATG CAA ATC ACC TTC CCA TC
3	AGG GAG AAG ACA AAG GCA GA
	AGT GGG GTG CCT CGA AAT
4	CTG CAC TCC CCA GGA GAC
	TGG GGT TCC ATA TTC CTC TG
5	GTC CCA CCC ACG CTT CTA T
	TGG TTC CAA ATC TGT GGT GA
6	CAG GCT TAC ACC CAT TGG AC
	CGT GAA CTC CCG TGT TGA AT
7	TGC CCT AGA CCA TTT TGA GAA
	GAA AGT TGT CTG GCC ACG TA
